# Supplementary material for: The Efficacy and Safety of Multi-Kinase Inhibitors in Adrenocortical Carcinoma: A Systematic Review and Single-Arm Meta-Analysis
Source: Cancers (Basel). 2025 Jun 16;17(12):2004. doi: 10.3390/cancers17122004 (PMC12190831; doi:10.3390/cancers17122004)
Supplement: Supplementary file 1 [file cancers-17-02004-s001.zip]

Archive with 1 entries (1 files):
- cancers-3665072-supplementary.pdf
